# Supplementary material for: Comparison of sand fly trapping approaches for vector surveillance of Leishmania and Bartonella species in ecologically distinct, endemic regions of Peru
Source: PLoS Negl Trop Dis. 2021 Jul 14;15(7):e0009517. doi: 10.1371/journal.pntd.0009517 (PMC8279425; doi:10.1371/journal.pntd.0009517)
Supplement: S1 Table — (XLSX) [file pntd.0009517.s004.xlsx]

## Sheet: S1 Table
S1 Table. Sand fly species (females and males) identified by collection trap from Flor de Acre, Iberia, Madre de Dios in 2014.
Species	UV		Blue LED		CDC		Green LED		Red LED		Shannon		Total		Grand	SISA
	♀	♂	♀	♂	♀	♂	♀	♂	♀	♂	♀	♂	♀	♂	Total
Lu. davisi	145	146	53	94	59	30	0	2	14	8	9	3	280	283	563	0.960606
Lu. (Trichophoromyia) spp.	122		13		79				6		5		225		225	0.912121
Lu. yucumensis	50	76	11	33	7	6	0	3	0	2	29	10	97	130	227	0.90303
Lu. whitmani	32	54	76	95	46	61	0	1	0	2	1		155	213	368	0.869697
Lu. auraensis	0	368	0	64	0	82	0	31	0	3			0	548	548	0.79697
Lu. choti	0	34	0	16	0	22	0	2	0	1	0	1	0	76	76	0.79697
Lu. carrerai carrerai	15	38	9	2	2				0	1	3		29	41	70	0.618182
Lu. (Pressatia) spp.	27		12		18				2				59		59	0.524242
Lu. aragaoi	5	18	0	2	1	1	0	1					6	22	28	0.439394
Lu. abunaensis	8	34	1	4									9	38	47	0.415152
Lu. serrana			1	1	0	4	0	1					1	6	7	0.360606
Lu. hirsuta hirsuta	6	2			2	1					3		11	3	14	0.351515
Lu. loretonensis	0	5	0	1	0	1			0	1			0	8	8	0.333333
Lu. nevesi	0	1	1		0	1	0	1					1	3	4	0.272727
Lu. calcarata	0	4	0	1	0	2							0	7	7	0.233333
Lu. shawi	0	1	1				0	1					1	2	3	0.209091
Br. galindoi	0	7									0	1	0	8	8	0.19697
Lu. sherlocki	6	1									1		7	1	8	0.19697
Brumptomyia spp.	11	1	1										12	1	13	0.175758
Lu. llanosmartinsi	1										0	3	1	3	4	0.148485
Lu. trinidadensis			1		1								2		2	0.139394
Br. avellari	0	3	0	1									0	4	4	0.127273
Lu. andersoni							0	1					0	1	1	0.127273
Lutzomyia spp.	0	4			1								1	4	5	0.124242
Lu. triacantha	0	1			0	3							0	4	4	0.121212
Lu. saulensis											1		1		1	0.118182
Lu. walkeri	1				1	1							2	1	3	0.10303
Lu. nematoducta	8												8		8	0.0909091
Lu. sordellii			0	1									0	1	1	0.0757576
Lu. dendrophyla					0	1							0	1	1	0.0636364
Lu. falcata					1								1		1	0.0636364
Lu. ruparupa					1								1		1	0.0636364
Micropygomyia Group	0	2											0	2	2	0.0363636
Lu. barrettoi barrettoi	0	2											0	2	2	0.0363636
Lu. claustrei	2												2		2	0.0363636
Lu. evangelistai	1	1											1	1	2	0.0363636
Lu. preclara	0	1											0	1	1	0.00606061
Total	440	804	180	315	219	216	0	44	22	18	52	18	913	1415	2328
