# Supplementary material for: Comparison of sand fly trapping approaches for vector surveillance of Leishmania and Bartonella species in ecologically distinct, endemic regions of Peru
Source: PLoS Negl Trop Dis. 2021 Jul 14;15(7):e0009517. doi: 10.1371/journal.pntd.0009517 (PMC8279425; doi:10.1371/journal.pntd.0009517)
Supplement: S2 Table — (XLSX) [file pntd.0009517.s005.xlsx]

## Sheet: S2 Table
S2 Table. Sand fly species (females and males) identified by collection trap from Tarapoto, San Martin in 2015.
Species	UV		Blue LED		CDC		MM		BG-S		Shannon		Total		Grand	SISA
	♀	♂	♀	♂	♀	♂	♀	♂	♀	♂	♀	♂	♀	♂	Total
Lu. hirsuta hirsuta	18	5	13	7	11	6	42	19	2	1	46	27	132	65	197	0.89899
Lu. nevesi	38	38	59	106	145	56	81				0	11	323	211	534	0.813131
Lu. (Trichophoromyia) spp.	92	87	11	25	20	48	3	9			2	2	128	171	299	0.752525
Lu. trinidadensis	3	5	18	28	7	12	1	5					29	50	79	0.530303
Brumptomyia spp.	29		5		6	1	1						41	1	42	0.368687
Lu. evangelistai	1		0	1	1	1	5				1		8	2	10	0.353535
Br. galindoi	0	17	0	6	0	2							0	25	25	0.323232
Lu. (Pressatia) spp.	8		2		7								17		17	0.29798
Lu. sherlocki	3	2	1	3	1		9				1		15	5	20	0.267677
Lu. choti	0	6	0	1	0	9							0	16	16	0.252525
Lu. serrana	0	1	1	4	3	2							4	7	11	0.227273
Lu. gantieri	0	1											0	1	1	0.197
Lu. trapidoi	0	1			0	2	2						2	3	5	0.181818
Lu. yuilli yuilli			1				49						50		50	0.176768
Lu. micropyga			0	2			0	1					0	3	3	0.146
Lu. vattierae	2		2										4		4	0.141
Lu. (Lutzomyia) spp.					1						1		2		2	0.136
Lu. shawi			1		1		2						4		4	0.131
Lu. duncanae	0	2	0	1									0	3	3	0.096
Lutzomyia spp.	0	1					0	1					0	2	2	0.091
Lu. (Psathyromyia) spp.					2								2		2	0.071
Lu. aragaoi	2												2		2	0.066
Lu. dendrophyla			0	1	1								1	1	2	0.04
Lu. walkeri	0	1											0	1	1	0.02
Lu. (Evandromyia) spp.					1								1		1	0.01
Lu. (Sciopemyia) spp.					1								1		1	0.01
Migonei Group					1								1		1	0.01
OswaldoiGroup					1								1		1	0.01
Total	196	167	114	185	210	139	195	35	2	1	51	40	768	567	1335
