# Supplementary material for: Comparison of sand fly trapping approaches for vector surveillance of Leishmania and Bartonella species in ecologically distinct, endemic regions of Peru
Source: PLoS Negl Trop Dis. 2021 Jul 14;15(7):e0009517. doi: 10.1371/journal.pntd.0009517 (PMC8279425; doi:10.1371/journal.pntd.0009517)
Supplement: S3 Table — (XLSX) [file pntd.0009517.s006.xlsx]

## Sheet: S3 Table
S3 Table. Sand fly species (females and males) identified by trap from San Jose de Lourdes, Cajamarca in 2015.
Species	UV		Blue LED		CDC		MM		BG-S		Total		Grand	SISA
	♀	♂	♀	♂	♀	♂	♀	♂	♀	♂	♀	♂	Total
Lu. maranonensis	8		7	5	2	1	43				60	6	66	0.9375
Lu. robusta	1	2		1			69	18			70	21	91	0.5625
Lu. castanea	1	1	3				24	1			28	2	30	0.4375
Lu. pallidithorax							3				3		3	0.0625
Lu. reclusa	1										1		1	0.0625
Total	11	3	10	6	2	1	139	19			162	29	191
