# Supplementary material for: Comparison of sand fly trapping approaches for vector surveillance of Leishmania and Bartonella species in ecologically distinct, endemic regions of Peru
Source: PLoS Negl Trop Dis. 2021 Jul 14;15(7):e0009517. doi: 10.1371/journal.pntd.0009517 (PMC8279425; doi:10.1371/journal.pntd.0009517)
Supplement: S4 Table — (XLSX) [file pntd.0009517.s007.xlsx]

## Sheet: S4 Table
S4 Table. Sand fly species (females and males) identified by trap type from Choquechaca, Caraz, Ancash in 2015.
Species	UV		blue LED		CDC		MM		Total		Grand
	♀	♂	♀	♂	♀	♂	♀	♂	♀	♂	Total
Lu. verrucarum	105		60	13	174	15	823	31	1162	59	1221
Lu. peruensis	1						7		8	0	8
Total	106	0	60	13	174	15	830	31	1170	59	1229
