# Supplementary material for: Comparison of sand fly trapping approaches for vector surveillance of Leishmania and Bartonella species in ecologically distinct, endemic regions of Peru
Source: PLoS Negl Trop Dis. 2021 Jul 14;15(7):e0009517. doi: 10.1371/journal.pntd.0009517 (PMC8279425; doi:10.1371/journal.pntd.0009517)
Supplement: S5 Table — (XLSX) [file pntd.0009517.s008.xlsx]

## Sheet: S5 Table
S5 Table. Leishmania DNA screening in phlebotomine sand flies from low jungle (Madre de Dios), high jungle (San Martin and Cajamarca) and inter-Andean Valley (Ancash) regions in Peru.
Region	Study Site	Trap type	Lutzomyia species	Total females screened	Total pools screened	kDNA PCR (+) pools	Nested cytB PCR (+) pools
Madre de Dios	Flor de Acre, Iberia	UV	Lu. (Trichophoromyia) spp.	164	21	1	0
		UV	Lu. hirsuta hirsuta	7	6	1	0
		UV, Blue LED	Lu. carrerai carrerai	20	10	2	1
		UV, Blue LED	Lu. whitmani	139	23	2	0
		Blue, Green LED	Lu. davisi	217	34	3	0
		All trap types	Other sand fly species	133	50	0	-
San Martin	Bocatoma de Shilcayo	MM, Blue LED	Lu. hirsuta hirsuta	106	14	2	1
		All Trap types	Other sand fly species	159	33	0	-
	Centro de Rescate Urku	CDC	Lu. (Sciopemyia) spp.	1	1	1	0
		CDC, UV	Lu. nevesi	150	37	2	0
		Blue LED	Lu. (Pressatia) spp.	3	2	1	0
		All Trap types	Other sand fly species	80	31	0	-
	Cordillera Escalera Lodge	CDC, Blue LED	Lu. nevesi	88	13	5	0
		All Trap types	Other sand fly species	24	15	0	-
Cajamarca	San José de Lourdes	MM	Lu. robusta	69	15	0	-
		CDC, UV, MM, Blue LED	Lu. maranonensis	53	16	0	-
		MM	Lu. pallidithorax	3	2	0	-
		UV, MM, Blue LED	Lu. castanea	27	9	0	-
		UV	Lu. reclusa	1	1	0	-
Ancash	Choquechaca	CDC, UV, Blue LED, MM	Lu. verrucarum	168	19	0	-
		UV	Lu. peruensis	1	1	0	-
			Total	1613	353	20	2
